# Supplementary material for: Herbal monomer–based therapeutic insights from traditional Chinese medicine in myocardial infarction
Source: Front Mol Biosci. 2026 Jan 7;12:1721931. doi: 10.3389/fmolb.2025.1721931 (PMC12819195; doi:10.3389/fmolb.2025.1721931)
Supplement: Supplementary file 1 [file Table2.xlsx]

## Sheet: Sheet1
id.exposure	id.outcome	outcome	exposure	method	Q	Q_df	Q_pval
CA6
eqtl-a-ENSG00000131686	finn-b-I9_MI_EXNONE	Myocardial infarction (no controls excluded) || id:finn-b-I9_MI_EXNONE	|| id:eqtl-a-ENSG00000131686	MR Egger	2.10358	3	0.551188
eqtl-a-ENSG00000131686	finn-b-I9_MI_EXNONE	Myocardial infarction (no controls excluded) || id:finn-b-I9_MI_EXNONE	|| id:eqtl-a-ENSG00000131686	Inverse variance weighted	2.33539	4	0.674334
CASP7
eqtl-a-ENSG00000165806	finn-b-I9_MI_EXNONE	Myocardial infarction (no controls excluded) || id:finn-b-I9_MI_EXNONE	|| id:eqtl-a-ENSG00000165806	MR Egger	3.38898	6	0.758676
eqtl-a-ENSG00000165806	finn-b-I9_MI_EXNONE	Myocardial infarction (no controls excluded) || id:finn-b-I9_MI_EXNONE	|| id:eqtl-a-ENSG00000165806	Inverse variance weighted	6.3215	7	0.502751
CTNNB1
eqtl-a-ENSG00000168036	finn-b-I9_MI_EXNONE	Myocardial infarction (no controls excluded) || id:finn-b-I9_MI_EXNONE	|| id:eqtl-a-ENSG00000168036	MR Egger	0.708786	2	0.701599
eqtl-a-ENSG00000168036	finn-b-I9_MI_EXNONE	Myocardial infarction (no controls excluded) || id:finn-b-I9_MI_EXNONE	|| id:eqtl-a-ENSG00000168036	Inverse variance weighted	0.7492	3	0.861575
GGT1
eqtl-a-ENSG00000100031	finn-b-I9_MI_EXNONE	Myocardial infarction (no controls excluded) || id:finn-b-I9_MI_EXNONE	|| id:eqtl-a-ENSG00000100031	MR Egger	0.0672027	1	0.795454
eqtl-a-ENSG00000100031	finn-b-I9_MI_EXNONE	Myocardial infarction (no controls excluded) || id:finn-b-I9_MI_EXNONE	|| id:eqtl-a-ENSG00000100031	Inverse variance weighted	0.0840537	2	0.958844
KIT
eqtl-a-ENSG00000157404	finn-b-I9_MI_EXNONE	Myocardial infarction (no controls excluded) || id:finn-b-I9_MI_EXNONE	|| id:eqtl-a-ENSG00000157404	MR Egger	2.41713	2	0.298625
eqtl-a-ENSG00000157404	finn-b-I9_MI_EXNONE	Myocardial infarction (no controls excluded) || id:finn-b-I9_MI_EXNONE	|| id:eqtl-a-ENSG00000157404	Inverse variance weighted	2.65674	3	0.447629
NQO2
eqtl-a-ENSG00000124588	finn-b-I9_MI_EXNONE	Myocardial infarction (no controls excluded) || id:finn-b-I9_MI_EXNONE	|| id:eqtl-a-ENSG00000124588	MR Egger	5.9565	6	0.428081
eqtl-a-ENSG00000124588	finn-b-I9_MI_EXNONE	Myocardial infarction (no controls excluded) || id:finn-b-I9_MI_EXNONE	|| id:eqtl-a-ENSG00000124588	Inverse variance weighted	6.62364	7	0.469088
PTGDR
eqtl-a-ENSG00000168229	finn-b-I9_MI_EXNONE	Myocardial infarction (no controls excluded) || id:finn-b-I9_MI_EXNONE	|| id:eqtl-a-ENSG00000168229	MR Egger	6.43323	10	0.777648
eqtl-a-ENSG00000168229	finn-b-I9_MI_EXNONE	Myocardial infarction (no controls excluded) || id:finn-b-I9_MI_EXNONE	|| id:eqtl-a-ENSG00000168229	Inverse variance weighted	7.73409	11	0.736907
PTK2
eqtl-a-ENSG00000169398	finn-b-I9_MI_EXNONE	Myocardial infarction (no controls excluded) || id:finn-b-I9_MI_EXNONE	|| id:eqtl-a-ENSG00000169398	MR Egger	7.82705	8	0.450545
eqtl-a-ENSG00000169398	finn-b-I9_MI_EXNONE	Myocardial infarction (no controls excluded) || id:finn-b-I9_MI_EXNONE	|| id:eqtl-a-ENSG00000169398	Inverse variance weighted	9.54938	9	0.38818
TNF
eqtl-a-ENSG00000232810	finn-b-I9_MI_EXNONE	Myocardial infarction (no controls excluded) || id:finn-b-I9_MI_EXNONE	|| id:eqtl-a-ENSG00000232810	MR Egger	0.312818	3	0.9576
eqtl-a-ENSG00000232810	finn-b-I9_MI_EXNONE	Myocardial infarction (no controls excluded) || id:finn-b-I9_MI_EXNONE	|| id:eqtl-a-ENSG00000232810	Inverse variance weighted	0.938981	4	0.918903
VEGFA
exposure	outcome	id.exposure	id.outcome	samplesize	SNP	b	se	p
|| id:eqtl-a-ENSG00000112715	Myocardial infarction (no controls excluded) || id:finn-b-I9_MI_EXNONE	eqtl-a-ENSG00000112715	finn-b-I9_MI_EXNONE	NA	rs11965885	-0.108834	0.114175	0.340479
|| id:eqtl-a-ENSG00000112715	Myocardial infarction (no controls excluded) || id:finn-b-I9_MI_EXNONE	eqtl-a-ENSG00000112715	finn-b-I9_MI_EXNONE	NA	rs1214752	-0.0775232	0.0428564	0.070466
|| id:eqtl-a-ENSG00000112715	Myocardial infarction (no controls excluded) || id:finn-b-I9_MI_EXNONE	eqtl-a-ENSG00000112715	finn-b-I9_MI_EXNONE	NA	rs149007767	-0.0822007	0.0423725	0.0523853
|| id:eqtl-a-ENSG00000112715	Myocardial infarction (no controls excluded) || id:finn-b-I9_MI_EXNONE	eqtl-a-ENSG00000112715	finn-b-I9_MI_EXNONE	NA	rs78807370	-0.0887328	0.0424852	0.0367478
|| id:eqtl-a-ENSG00000112715	Myocardial infarction (no controls excluded) || id:finn-b-I9_MI_EXNONE	eqtl-a-ENSG00000112715	finn-b-I9_MI_EXNONE	NA	rs9860547	-0.0841259	0.042224	0.0463301
|| id:eqtl-a-ENSG00000112715	Myocardial infarction (no controls excluded) || id:finn-b-I9_MI_EXNONE	eqtl-a-ENSG00000112715	finn-b-I9_MI_EXNONE	NA	All	-0.0840302	0.041766	0.0442275
