# Supplementary material for: Herbal monomer–based therapeutic insights from traditional Chinese medicine in myocardial infarction
Source: Front Mol Biosci. 2026 Jan 7;12:1721931. doi: 10.3389/fmolb.2025.1721931 (PMC12819195; doi:10.3389/fmolb.2025.1721931)
Supplement: Supplementary file 2 [file Table1.xlsx]

## Sheet: Sheet1
Number	Molecule	natural medicine
SY1	Benzoic Acid	Chinese peony
SY2	Baicalein	Chinese peony
SY3	Cianidanol	Chinese peony
SY4	(2S,3S)-2-(3,4,5-Trihydroxy-Phenyl)-Chroman-3,5,7-Triol	Chinese peony
SY5	beta-sitosterol	Chinese peony
SY6	(2R,3S)-2-(3,4-Dihydroxyphenyl)-3,5,7-Trihydroxy-2,3-Dihydrochromen-4-One	Chinese peony
SY7	(-)-Catechin	Chinese peony
SY8	Vanillic Acid	Chinese peony
SY9	Stigmasterol	Chinese peony
SY10	Salicylic Acid	Chinese peony
SY11	Pyrogallol	Chinese peony
SY12	Propyl Gallate	Chinese peony
SY13	Palmitic Acid	Chinese peony
SY14	Paeonol	Chinese peony
SY15	Linoleic Acid	Chinese peony
SY16	Hydroquinone	Chinese peony
SY17	Gallic Acid Methyl Ester	Chinese peony
SY18	Gallic Acid	Chinese peony
SY19	Ellagic Acid	Chinese peony
GC1	Inermine	Glycyrrhiza
GC2	DFV	Glycyrrhiza
GC3	Mairin	Glycyrrhiza
GC4	Glycyrol	Glycyrrhiza
GC5	Jaranol	Glycyrrhiza
GC6	Medicarpin	Glycyrrhiza
GC7	isorhamnetin	Glycyrrhiza
GC8	sitosterol	Glycyrrhiza
GC9	Lupiwighteone	Glycyrrhiza
GC10	7-Methoxy-2-methyl isoflavone	Glycyrrhiza
GC11	formononetin	Glycyrrhiza
GC12	Calycosin	Glycyrrhiza
GC13	kaempferol	Glycyrrhiza
GC14	naringenin	Glycyrrhiza
GC15	(2S)-2-[4-hydroxy-3-(3-methylbut-2-enyl)phenyl]-8,8-dimethyl-2,3-dihydropyrano[2,3-f]chromen-4-one	Glycyrrhiza
GC16	euchrenone	Glycyrrhiza
GC17	glyasperin B	Glycyrrhiza
GC18	glyasperin F	Glycyrrhiza
GC19	Glyasperin C	Glycyrrhiza
GC20	Isotrifoliol	Glycyrrhiza
GC21	(E)-1-(2,4-dihydroxyphenyl)-3-(2,2-dimethylchromen-6-yl)prop-2-en-1-one	Glycyrrhiza
GC22	kanzonols W	Glycyrrhiza
GC23	(2S)-6-(2,4-dihydroxyphenyl)-2-(2-hydroxypropan-2-yl)-4-methoxy-2,3-dihydrofuro[3,2-g]chromen-7-one	Glycyrrhiza
GC24	Semilicoisoflavone B	Glycyrrhiza
GC25	Glepidotin A	Glycyrrhiza
GC26	Glepidotin B	Glycyrrhiza
GC27	Phaseolinisoflavan	Glycyrrhiza
GC28	Glypallichalcone	Glycyrrhiza
GC29	8-(6-hydroxy-2-benzofuranyl)-2,2-dimethyl-5-chromenol	Glycyrrhiza
GC30	Licochalcone B	Glycyrrhiza
GC31	licochalcone G	Glycyrrhiza
GC32	3-(2,4-dihydroxyphenyl)-8-(1,1-dimethylprop-2-enyl)-7-hydroxy-5-methoxy-coumarin	Glycyrrhiza
GC33	Licoricone	Glycyrrhiza
GC34	Gancaonin A	Glycyrrhiza
GC35	Gancaonin B	Glycyrrhiza
GC36	3-(3,4-dihydroxyphenyl)-5,7-dihydroxy-8-(3-methylbut-2-enyl)chromone	Glycyrrhiza
GC37	5,7-dihydroxy-3-(4-methoxyphenyl)-8-(3-methylbut-2-enyl)chromone	Glycyrrhiza
GC38	2-(3,4-dihydroxyphenyl)-5,7-dihydroxy-6-(3-methylbut-2-enyl)chromone	Glycyrrhiza
GC39	Glycyrin	Glycyrrhiza
GC40	Licocoumarone	Glycyrrhiza
GC41	Licoisoflavone	Glycyrrhiza
GC42	Licoisoflavone B	Glycyrrhiza
GC43	licoisoflavanone	Glycyrrhiza
GC44	shinpterocarpin	Glycyrrhiza
GC45	(E)-3-[3,4-dihydroxy-5-(3-methylbut-2-enyl)phenyl]-1-(2,4-dihydroxyphenyl)prop-2-en-1-one	Glycyrrhiza
GC46	liquiritin	Glycyrrhiza
GC47	licopyranocoumarin	Glycyrrhiza
GC48	Glyzaglabrin	Glycyrrhiza
GC49	Glabridin	Glycyrrhiza
GC50	Glabranin	Glycyrrhiza
GC51	Glabrene	Glycyrrhiza
GC52	Glabrone	Glycyrrhiza
GC53	1,3-dihydroxy-9-methoxy-6-benzofurano[3,2-c]chromenone	Glycyrrhiza
GC54	1,3-dihydroxy-8,9-dimethoxy-6-benzofurano[3,2-c]chromenone	Glycyrrhiza
GC55	Eurycarpin A	Glycyrrhiza
GC56	(-)-Medicocarpin	Glycyrrhiza
GC57	Sigmoidin-B	Glycyrrhiza
GC58	(2R)-7-hydroxy-2-(4-hydroxyphenyl)chroman-4-one	Glycyrrhiza
GC59	(2S)-7-hydroxy-2-(4-hydroxyphenyl)-8-(3-methylbut-2-enyl)chroman-4-one	Glycyrrhiza
GC60	Isoglycyrol	Glycyrrhiza
GC61	Isolicoflavonol	Glycyrrhiza
GC62	HMO	Glycyrrhiza
GC63	1-Methoxyphaseollidin	Glycyrrhiza
GC64	Quercetin der.	Glycyrrhiza
GC65	3'-Hydroxy-4'-O-Methylglabridin	Glycyrrhiza
GC66	licochalcone a	Glycyrrhiza
GC67	3'-Methoxyglabridin	Glycyrrhiza
GC68	2-[(3R)-8,8-dimethyl-3,4-dihydro-2H-pyrano[6,5-f]chromen-3-yl]-5-methoxyphenol	Glycyrrhiza
GC69	Inflacoumarin A	Glycyrrhiza
GC70	icos-5-enoic acid	Glycyrrhiza
GC71	Kanzonol F	Glycyrrhiza
GC72	6-prenylated eriodictyol	Glycyrrhiza
GC73	7,2',4'-trihydroxy－5-methoxy-3－arylcoumarin	Glycyrrhiza
GC74	7-Acetoxy-2-methylisoflavone	Glycyrrhiza
GC75	8-prenylated eriodictyol	Glycyrrhiza
GC76	gadelaidic acid	Glycyrrhiza
GC77	Vestitol	Glycyrrhiza
GC78	Gancaonin G	Glycyrrhiza
GC79	Gancaonin H	Glycyrrhiza
GC80	Licoagrocarpin	Glycyrrhiza
GC81	Glyasperins M	Glycyrrhiza
GC82	Glycyrrhiza flavonol A	Glycyrrhiza
GC83	Licoagroisoflavone	Glycyrrhiza
GC84	Odoratin	Glycyrrhiza
GC85	Phaseol	Glycyrrhiza
GC86	Xambioona	Glycyrrhiza
GC87	dehydroglyasperins C	Glycyrrhiza
GC88	quercetin	Glycyrrhiza
GC89	licorice glycoside E	Glycyrrhiza
GC90	3,22-Dihydroxy-11-oxo-delta(12)-oleanene-27-alpha-methoxycarbonyl-29-oic acid	Glycyrrhiza
GC91	glycyroside	Glycyrrhiza
